# Supplementary material for: Effect of Geometry and Size on Additively Manufactured Short-Fiber Carbon-Nylon Composite Under Tensile Loading
Source: Polymers (Basel). 2025 Feb 3;17(3):401. doi: 10.3390/polym17030401 (PMC11820323; doi:10.3390/polym17030401)
Supplement: Supplementary file 1 [file polymers-17-00401-s001.zip]

Archive with 1 entries (1 files):
- polymers-3395865-supplementary file.txt
