# Supplementary material for: Effect of Geometry and Size on Additively Manufactured Short-Fiber Carbon-Nylon Composite Under Tensile Loading
Source: Polymers (Basel). 2025 Feb 3;17(3):401. doi: 10.3390/polym17030401 (PMC11820323; doi:10.3390/polym17030401)
Supplement: Supplementary file 1 [file polymers-17-00401-s001.zip › polymers-3395865-supplementary file.txt]

# generated by PrusaSlicer 2.9.0-alpha1 on 2024-12-12 at 09:43:04 UTC
arc_fitting = disabled
autoemit_temperature_commands = 1
avoid_crossing_curled_overhangs = 0
avoid_crossing_perimeters = 0
avoid_crossing_perimeters_max_detour = 0
bed_custom_model = 
bed_custom_texture = 
bed_shape = 0x0,400x0,400x400,0x400
bed_temperature = 110
before_layer_gcode = ;BEFORE_LAYER_CHANGE\n;[layer_z]\nG92 E0\n;{if layer_num == 2 }SET_FILAMENT_SENSOR SENSOR=my_sensor ENABLE=1{endif}\n\n
between_objects_gcode = 
binary_gcode = 0
bottom_fill_pattern = monotonic
bottom_solid_layers = 0
bottom_solid_min_thickness = 0
bridge_acceleration = 0
bridge_angle = 0
bridge_fan_speed = 50
bridge_flow_ratio = 0.8
bridge_speed = 20
brim_separation = 0
brim_type = outer_only
brim_width = 5
chamber_minimal_temperature = 0
chamber_temperature = 0
color_change_gcode = M600
colorprint_heights = 
compatible_printers_condition_cummulative = ;"printer_notes!~/.*NO_TEMPLATES.*/ and printer_notes!~/.*PRINTER_VENDOR_TRILAB.*/ and printer_notes!~/.*PRINTER_MODEL_MK4IS.*/ and ! (printer_notes=~/.*PRINTER_VENDOR_PRUSA3D.*/ and num_extruders>1)"
complete_objects = 0
cooling = 0
cooling_tube_length = 5
cooling_tube_retraction = 91.5
default_acceleration = 3000
default_filament_profile = "Generic PLA @RatRig"
default_print_profile = 0.20mm NORMAL @RatRig
deretract_speed = 60
disable_fan_first_layers = 3
dont_support_bridges = 1
draft_shield = disabled
duplicate_distance = 6
elefant_foot_compensation = 0.1
enable_dynamic_fan_speeds = 1
enable_dynamic_overhang_speeds = 0
end_filament_gcode = "; Filament-specific end gcode"
end_gcode = END_PRINT\n
ensure_vertical_shell_thickness = enabled
external_perimeter_acceleration = 0
external_perimeter_extrusion_width = 0
external_perimeter_speed = 80%
external_perimeters_first = 0
extra_loading_move = -2
extra_perimeters = 0
extra_perimeters_on_overhangs = 0
extruder_clearance_height = 25
extruder_clearance_radius = 45
extruder_colour = ""
extruder_offset = 0x0
extrusion_axis = E
extrusion_multiplier = 0.94
extrusion_width = 0
fan_always_on = 1
fan_below_layer_time = 20
filament_abrasive = 0
filament_colour = #FF8000
filament_cooling_final_speed = 2
filament_cooling_initial_speed = 3
filament_cooling_moves = 1
filament_cost = 27.82
filament_density = 1.27
filament_deretract_speed = nil
filament_diameter = 1.75
filament_infill_max_crossing_speed = 0
filament_infill_max_speed = 0
filament_load_time = 0
filament_loading_speed = 14
filament_loading_speed_start = 19
filament_max_volumetric_speed = 0
filament_minimal_purge_on_wipe_tower = 0
filament_multitool_ramming = 0
filament_multitool_ramming_flow = 10
filament_multitool_ramming_volume = 10
filament_notes = ""
filament_purge_multiplier = 100%
filament_ramming_parameters = "130 120 2.70968 2.93548 3.32258 3.83871 4.58065 5.54839 6.51613 7.35484 7.93548 8.16129| 0.05 2.66451 0.45 3.05805 0.95 4.05807 1.45 5.97742 1.95 7.69999 2.45 8.1936 2.95 11.342 3.45 11.4065 3.95 7.6 4.45 7.6 4.95 7.6"
filament_retract_before_travel = nil
filament_retract_before_wipe = nil
filament_retract_layer_change = nil
filament_retract_length = nil
filament_retract_length_toolchange = nil
filament_retract_lift = nil
filament_retract_lift_above = nil
filament_retract_lift_below = nil
filament_retract_restart_extra = nil
filament_retract_restart_extra_toolchange = nil
filament_retract_speed = nil
filament_seam_gap_distance = nil
filament_settings_id = "ESUN NYLON"
filament_shrinkage_compensation_xy = 0%
filament_shrinkage_compensation_z = 0%
filament_soluble = 0
filament_spool_weight = 0
filament_stamping_distance = 0
filament_stamping_loading_speed = 20
filament_toolchange_delay = 0
filament_travel_lift_before_obstacle = nil
filament_travel_max_lift = nil
filament_travel_ramping_lift = nil
filament_travel_slope = nil
filament_type = NYLON
filament_unload_time = 0
filament_unloading_speed = 20
filament_unloading_speed_start = 100
filament_vendor = Generic
filament_wipe = nil
fill_angle = 0
fill_density = 100%
fill_pattern = rectilinear
first_layer_acceleration = 1000
first_layer_acceleration_over_raft = 0
first_layer_bed_temperature = 110
first_layer_extrusion_width = 0
first_layer_height = 0.2
first_layer_speed = 15
first_layer_speed_over_raft = 30
first_layer_temperature = 255
full_fan_speed_layer = 5
fuzzy_skin = none
fuzzy_skin_point_dist = 0.8
fuzzy_skin_thickness = 0.3
gap_fill_enabled = 1
gap_fill_speed = 20
gcode_comments = 0
gcode_flavor = klipper
gcode_label_objects = octoprint
gcode_resolution = 0.0125
gcode_substitutions = 
high_current_on_filament_swap = 0
host_type = prusalink
idle_temperature = nil
infill_acceleration = 4000
infill_anchor = 600%
infill_anchor_max = 5
infill_every_layers = 1
infill_extruder = 1
infill_extrusion_width = 0
infill_first = 0
infill_overlap = 18%
infill_speed = 40
interface_shells = 0
ironing = 0
ironing_flowrate = 15%
ironing_spacing = 0.1
ironing_speed = 15
ironing_type = top
layer_gcode = ;AFTER_LAYER_CHANGE\n;[layer_z]\n
layer_height = 0.2
machine_limits_usage = time_estimate_only
machine_max_acceleration_e = 5000
machine_max_acceleration_extruding = 9000
machine_max_acceleration_retracting = 9000
machine_max_acceleration_travel = 9000,1250
machine_max_acceleration_x = 9000
machine_max_acceleration_y = 9000
machine_max_acceleration_z = 100
machine_max_feedrate_e = 60
machine_max_feedrate_x = 500
machine_max_feedrate_y = 500
machine_max_feedrate_z = 10
machine_max_jerk_e = 5
machine_max_jerk_x = 5
machine_max_jerk_y = 5
machine_max_jerk_z = 0.4
machine_min_extruding_rate = 0
machine_min_travel_rate = 0
max_fan_speed = 20
max_layer_height = 0.3
max_print_height = 400
max_print_speed = 300
max_volumetric_extrusion_rate_slope_negative = 0
max_volumetric_extrusion_rate_slope_positive = 0
max_volumetric_speed = 12
min_bead_width = 85%
min_fan_speed = 0
min_feature_size = 25%
min_layer_height = 0.05
min_print_speed = 10
min_skirt_length = 4
mmu_segmented_region_interlocking_depth = 0
mmu_segmented_region_max_width = 0
multimaterial_purging = 140
notes = 
nozzle_diameter = 0.4
nozzle_high_flow = 0
only_one_perimeter_first_layer = 0
only_retract_when_crossing_perimeters = 0
ooze_prevention = 0
output_filename_format = {input_filename_base}_{layer_height}mm_{filament_type[0]}_{print_time}.gcode
overhang_fan_speed_0 = 0
overhang_fan_speed_1 = 10
overhang_fan_speed_2 = 10
overhang_fan_speed_3 = 20
overhang_speed_0 = 15
overhang_speed_1 = 15
overhang_speed_2 = 20
overhang_speed_3 = 25
overhangs = 1
parking_pos_retraction = 92
pause_print_gcode = M601
perimeter_acceleration = 3000
perimeter_extruder = 1
perimeter_extrusion_width = 0
perimeter_generator = arachne
perimeter_speed = 40
perimeters = 0
physical_printer_settings_id = 
post_process = 
prefer_clockwise_movements = 0
print_host = 
print_settings_id = NYLON Probatest
printer_model = VC3_400
printer_notes = Don't remove the following keywords! These keywords are used in the "compatible printer" condition of the print and filament profiles to link the particular print and filament profiles to this printer profile.\nPRINTER_VENDOR_RatRig\nPRINTER_MODEL_VCORE\nPRINTER_HAS_Directextruder\nE3DV6
printer_settings_id = RatRig 0.4 nozzle
printer_technology = FFF
printer_variant = 0.4
printer_vendor = 
printhost_apikey = 
printhost_cafile = 
raft_contact_distance = 0.1
raft_expansion = 1.5
raft_first_layer_density = 90%
raft_first_layer_expansion = 3
raft_layers = 0
remaining_times = 1
resolution = 0
retract_before_travel = 1
retract_before_wipe = 0%
retract_layer_change = 1
retract_length = 1.2
retract_length_toolchange = 1
retract_lift = 0.6
retract_lift_above = 0
retract_lift_below = 0
retract_restart_extra = 0
retract_restart_extra_toolchange = 0
retract_speed = 60
scarf_seam_entire_loop = 0
scarf_seam_length = 20
scarf_seam_max_segment_length = 1
scarf_seam_on_inner_perimeters = 0
scarf_seam_only_on_smooth = 1
scarf_seam_placement = nowhere
scarf_seam_start_height = 0%
seam_gap_distance = 15%
seam_position = aligned
silent_mode = 0
single_extruder_multi_material = 0
single_extruder_multi_material_priming = 1
skirt_distance = 10
skirt_height = 1
skirts = 3
slice_closing_radius = 0.049
slicing_mode = regular
slowdown_below_layer_time = 10
small_perimeter_speed = 80%
solid_infill_acceleration = 0
solid_infill_below_area = 0
solid_infill_every_layers = 0
solid_infill_extruder = 1
solid_infill_extrusion_width = 0
solid_infill_speed = 80%
spiral_vase = 0
staggered_inner_seams = 0
standby_temperature_delta = -5
start_filament_gcode = "; Filament gcode\n"
start_gcode = M190 S0 ; Prevents prusaslicer from prepending m190 to the gcode interfering with the macro\nM109 S0 ; Prevents prusaslicer from prepending m109 to the gcode interfering with the macro\nSET_GCODE_VARIABLE MACRO=RatOS VARIABLE=relative_extrusion VALUE=True\nSTART_PRINT EXTRUDER_TEMP=[first_layer_temperature] BED_TEMP=[first_layer_bed_temperature] X0={first_layer_print_min[0]} Y0={first_layer_print_min[1]} X1={first_layer_print_max[0]} Y1={first_layer_print_max[1]}
support_material = 1
support_material_angle = 0
support_material_auto = 0
support_material_bottom_contact_distance = 0
support_material_bottom_interface_layers = -1
support_material_buildplate_only = 1
support_material_closing_radius = 2
support_material_contact_distance = 0.2
support_material_enforce_layers = 0
support_material_extruder = 0
support_material_extrusion_width = 0
support_material_interface_contact_loops = 0
support_material_interface_extruder = 0
support_material_interface_layers = 2
support_material_interface_pattern = concentric
support_material_interface_spacing = 0.2
support_material_interface_speed = 80%
support_material_pattern = rectilinear
support_material_spacing = 2
support_material_speed = 40
support_material_style = organic
support_material_synchronize_layers = 0
support_material_threshold = 65
support_material_with_sheath = 0
support_material_xy_spacing = 60%
support_tree_angle = 40
support_tree_angle_slow = 25
support_tree_branch_diameter = 2
support_tree_branch_diameter_angle = 5
support_tree_branch_diameter_double_wall = 3
support_tree_branch_distance = 1
support_tree_tip_diameter = 0.8
support_tree_top_rate = 15%
temperature = 250
template_custom_gcode = 
thick_bridges = 1
thin_walls = 0
thumbnails = 64x64/PNG, 400x300/PNG
thumbnails_format = PNG
toolchange_gcode = 
top_fill_pattern = monotonic
top_infill_extrusion_width = 0
top_one_perimeter_type = none
top_solid_infill_acceleration = 0
top_solid_infill_speed = 80%
top_solid_layers = 0
top_solid_min_thickness = 0
travel_acceleration = 0
travel_lift_before_obstacle = 1
travel_max_lift = 0.4
travel_ramping_lift = 0
travel_slope = 0
travel_speed = 250
travel_speed_z = 0
use_firmware_retraction = 0
use_relative_e_distances = 1
use_volumetric_e = 0
variable_layer_height = 1
wall_distribution_count = 1
wall_transition_angle = 10
wall_transition_filter_deviation = 25%
wall_transition_length = 100%
wipe = 0
wipe_into_infill = 0
wipe_into_objects = 0
wipe_tower = 0
wipe_tower_acceleration = 0
wipe_tower_bridging = 10
wipe_tower_brim_width = 2
wipe_tower_cone_angle = 0
wipe_tower_extra_flow = 100%
wipe_tower_extra_spacing = 100%
wipe_tower_extruder = 0
wipe_tower_no_sparse_layers = 0
wipe_tower_width = 60
wiping_volumes_matrix = 0
wiping_volumes_use_custom_matrix = 0
xy_size_compensation = 0
z_offset = 0
